# Supplementary material for: Characterization of Diarreaghenic Escherichia coli Strains Isolated from Healthy Donors, including a Triple Hybrid Strain
Source: Antibiotics (Basel). 2022 Jun 21;11(7):833. doi: 10.3390/antibiotics11070833 (PMC9312309; doi:10.3390/antibiotics11070833)
Supplement: Supplementary file 1 [file antibiotics-11-00833-s001.zip]

Archive with 1 entries (1 files):
- antibiotics-1778457-supplementary.pdf
